# Supplementary material for: The Genome of Fusarium oxysporum f. sp. phaseoli Provides Insight into the Evolution of Genomes and Effectors of Fusarium oxysporum Species
Source: Int J Mol Sci. 2023 Jan 4;24(2):963. doi: 10.3390/ijms24020963 (PMC9861946; doi:10.3390/ijms24020963)
Supplement: Supplementary file 1 [file ijms-24-00963-s001.zip]

Archive with 1 entries (1 files):
- ijms-2032405-supplementary.pdf
